# Supplementary material for: New chaos-integrated improved grey wolf optimization based models for automatic detection of depression in online social media and networks
Source: PeerJ Comput Sci. 2023 Nov 8;9:e1661. doi: 10.7717/peerj-cs.1661 (PMC10702939; doi:10.7717/peerj-cs.1661)
Supplement: Supplemental Information 1 [file peerj-cs-09-1661-s001.zip]

Archive with 3 entries (3 files):
- Code/initialization.m
- Code/Main.m
- Code/NIGWO.m
