# Supplementary material for: New chaos-integrated improved grey wolf optimization based models for automatic detection of depression in online social media and networks
Source: PeerJ Comput Sci. 2023 Nov 8;9:e1661. doi: 10.7717/peerj-cs.1661 (PMC10702939; doi:10.7717/peerj-cs.1661)
Supplement: Supplemental Information 1 [file peerj-cs-09-1661-s001.zip › Code/initialization.m]

function Positions=initialization(SearchAgents_no,dim,ub,lb)

Boundary_no= size(ub,2); % numnber of boundaries


    a=0.5;
    b=0.2;
    u=1.07;
    x(1)=0.9;
    t=1;


if Boundary_no==1

a=0.7;
    x(t+1)=sin((a*pi)/x(t));
    G(t)=((x(t)+1)*100)/2;
%normalize it from [-1 1] to [0 1]
a=-1; b=1; c=0; d=1;
x=((x-a)*(d-c))/(b-a);

end


if Boundary_no>1
    for i=1:dim
        ub_i=ub(i);
        lb_i=lb(i);
        Positions(:,i)=rand(SearchAgents_no,1).*(ub_i-lb_i)+lb_i; 
    end    

end
