# Supplementary material for: New chaos-integrated improved grey wolf optimization based models for automatic detection of depression in online social media and networks
Source: PeerJ Comput Sci. 2023 Nov 8;9:e1661. doi: 10.7717/peerj-cs.1661 (PMC10702939; doi:10.7717/peerj-cs.1661)
Supplement: Supplemental Information 1 [file peerj-cs-09-1661-s001.zip › Code/Main.m]

load veriseti.mat;
FinalData=veriseti;
act=FinalData(:,1);


label=act;

feat2=FinalData;
feat2(:,length(FinalData(1,:)))=[];
feat =feat2;


ho = 0.2; 
HO = cvpartition(label,'HoldOut',ho);

N        = 30;
max_Iter = 100; 
alpha    = 2;


bestResult=inf;
accuracy=[];
sfMatris=[];
for i=1:5
    [sFeat,Sf,Nf,curve, Pred, Yvalid] = NIGWO(feat,label,N,max_Iter,alpha,HO);
    accuracy(i)=1-curve(max_Iter)
    curve(max_Iter)
    if i==1        
        cm = confusionmat(Yvalid,Pred);
        bestResult=curve(max_Iter);
        sfMatris=Sf;
    else
        if bestResult>curve(max_Iter) 
            cm = confusionmat(Yvalid,Pred);
            bestResult=curve(max_Iter);
            sfMatris=[];
            sfMatris=Sf;
        end

    end

end

confusionchart(cm)
