# Supplementary material for: New chaos-integrated improved grey wolf optimization based models for automatic detection of depression in online social media and networks
Source: PeerJ Comput Sci. 2023 Nov 8;9:e1661. doi: 10.7717/peerj-cs.1661 (PMC10702939; doi:10.7717/peerj-cs.1661)
Supplement: Supplemental Information 1 [file peerj-cs-09-1661-s001.zip › Code/NIGWO.m]

function [sFeat,Sf,Nf,curve, Pred, Yvalid] = NIGWO(feat,label,N,max_Iter,alpha,HO)

thres = 0.5; 

ub=max(feat,[], 1);
lb=min(feat,[], 1);

%Chaos variables
            
ak=0.5;
    bk=0.2;
    uk=1.07;
    x(1)=0.7;
    tk=1;

% Objective function
fun = @jFitnessFunction;
% Number of dimensions
dim = size(feat,2); 

lu=[lb;ub];
fitD = inf; 
fit  = zeros(1,N);
% Initialize alpha, beta, and delta positions
Alpha_pos=zeros(1,dim);
Alpha_score=inf; %change this to -inf for maximization problems

Beta_pos=zeros(1,dim);
Beta_score=inf; %change this to -inf for maximization problems

Delta_pos=zeros(1,dim);
Delta_score=inf; %change this to -inf for maximization problems
curve = inf; 
t = 1;
%---Iteration start---------------------------------------------------
% Initialize the positions of wolves
Positions=initialization(N,dim,ub,lb);
Positions = boundConstraint (Positions, Positions, lu);

% Calculate objective function for each wolf
for i=1:size(Positions,1)
    [Fit(i),pred(i,:), yvalid(i,:)] = fun(feat,label,(Positions(i,:)>thres), HO);
end
dimYvalid=length(yvalid());
%   yvalid=[];
%   pred=[];
% Personal best fitness and position obtained by each wolf
pBestScore = Fit;
pBest = Positions;
pPred=pred;

neighbor = zeros(N,N);
curve=zeros(1,max_Iter);
iter = 0;% Loop counter

%% Main loop
while iter < max_Iter
    for i=1:size(Positions,1)
        fitness = Fit(i);
        
        % Update Alpha, Beta, and Delta
        if fitness<Alpha_score
            Alpha_score=fitness; % Update alpha
            Alpha_pos=Positions(i,:);
            Pred=[];
            Pred=pred(i,:);
            Yvalid=yvalid(i,:);
        end
%         if sayac<=funcNum
%             uygunluk(sayac)=Alpha_score;
%         end
        if fitness>Alpha_score && fitness<Beta_score
            Beta_score=fitness; % Update beta
            Beta_pos=Positions(i,:);
        end
        
        if fitness>Alpha_score && fitness>Beta_score && fitness<Delta_score
            Delta_score=fitness; % Update delta
            Delta_pos=Positions(i,:);
        end
    end
    
    %% Calculate the candiadate position Xi-GWO
    a=2-iter*((2)/max_Iter); % a decreases linearly from 2 to 0
    
    % Update the Position of search agents including omegas
    for i=1:size(Positions,1)
        for j=1:size(Positions,2)
% %Circle map
%         x(tk+1)=mod(x(tk)+bk-(ak/(2*pi))*sin(2*pi*x(tk)),1); 
%         G(tk)=x(tk)*100;

% % %Iterative map
% ak=0.7;
%     x(tk+1)=sin((ak*pi)/x(tk));
%     G(tk)=((x(tk)+1)*100)/2;
% %normalize it from [-1 1] to [0 1]
% ak=-1; bk=1; ck=0; dk=1;
% x=((x-ak)*(dk-ck))/(bk-ak);

%Logistic map
ak=4;
    x(tk+1)=ak*x(tk)*(1-x(tk));
    G(tk)=x(tk)*100;

%             r1=rand(); % r1 is a random number in [0,1]
            r2=rand(); % r2 is a random number in [0,1]
            r1 = alpha - t * (alpha / max_Iter);
            A1=0.5*a*r1-a;                                    % Equation (3.3)
C1=2*r2;        % C1=2*x(tk+1);                             % Equation (3.4)
            
            D_alpha=abs(C1*Alpha_pos(j)-Positions(i,j));    % Equation (3.5)-part 1
            X1=Alpha_pos(j)-A1*D_alpha;                     % Equation (3.6)-part 1
%              r1 = alpha - t * (alpha / max_Iter);
            r1=rand();
            r2=rand();
            
            A2=2*a*r1-a;                                    % Equation (3.3)
            C2=2*r2;   %C2=2*x(tk+1);                                     % Equation (3.4)
            
            D_beta=abs(C2*Beta_pos(j)-Positions(i,j));      % Equation (3.5)-part 2
            X2=Beta_pos(j)-A2*D_beta;                       % Equation (3.6)-part 2
            
            r1=rand();
            r2=rand();
            
            A3=2*a*r1-a;                                    % Equation (3.3)
            C3=2*x(tk+1);%C3=2*r2;                                        % Equation (3.4)
            
            D_delta=abs(C3*Delta_pos(j)-Positions(i,j));    % Equation (3.5)-part 3
            X3=Delta_pos(j)-A3*D_delta;                     % Equation (3.5)-part 3
            
            X_GWO(i,j)=(X1+X2+X3)/3;                        % Equation (3.7)
            
        tk=tk+1;
        end
        X_GWO(i,:) = boundConstraint(X_GWO(i,:), Positions(i,:), lu);
        [Fit_GWO(i),predGWO(i,:), yvalid(i,:)] =fun(feat,label,(X_GWO(i,:)>thres), HO); 

    end
    
    %% Calculate the candiadate position Xi-DLH
    radius = pdist2(Positions, X_GWO, 'euclidean');         % Equation (10)
    dist_Position = squareform(pdist(Positions));
    r1 = randperm(N,N);
    
    for t=1:N
        neighbor(t,:) = (dist_Position(t,:)<=radius(t,t));
        [~,Idx] = find(neighbor(t,:)==1);                   % Equation (11)             
        random_Idx_neighbor = randi(size(Idx,2),1,dim);
        
        for d=1:dim
            X_DLH(t,d) = Positions(t,d) + rand .*(Positions(Idx(random_Idx_neighbor(d)),d)...
                - Positions(r1(t),d));                      % Equation (12)
        end
        X_DLH(t,:) = boundConstraint(X_DLH(t,:), Positions(t,:), lu);
        [Fit_DLH(t),predDLH(t,:), yvalid(t,:)] = fun(feat,label,(X_DLH(t,:)>thres), HO);
        

    end
    
    %% Selection  
    tmp = Fit_GWO < Fit_DLH;                                % Equation (13)
    tmp_rep = repmat(tmp',1,dim);
    tmp_valid = repmat(tmp',1,dimYvalid);
 
     
    tmpFit = tmp .* Fit_GWO + (1-tmp) .* Fit_DLH;
    tmpPositions = tmp_rep .* X_GWO + (1-tmp_rep) .* X_DLH;
    tmpPred = tmp_valid .* predGWO + (1-tmp_valid) .* predDLH;
    
    %% Updating
    tmp = pBestScore <= tmpFit;                             % Equation (13)
    tmp_rep = repmat(tmp',1,dim);
    tmp_valid = repmat(tmp',1,dimYvalid);
    
    pBestScore = tmp .* pBestScore + (1-tmp) .* tmpFit;
    pBest = tmp_rep .* pBest + (1-tmp_rep) .* tmpPositions;
    pPred = tmp_valid .* pPred + (1-tmp_valid) .* tmpPred;
    
    Fit = pBestScore;
    Positions = pBest;
    pred=pPred;
    
    %%
    neighbor = zeros(N,N);
    iter = iter+1;
    curve(iter) = Alpha_score;  

end
% Selects features
Pos   = 1:dim;
Sf    = Pos((Alpha_pos > thres) == 1); 
sFeat = feat(:,Sf);
Nf    = length(Sf);
end
